# Supplementary material for: Cross-Cultural Translation and Adaptation of the Consumer Ear Disease Risk Assessment (CEDRA) Questionnaire in Danish
Source: Audiol Res. 2023 Nov 2;13(6):859–70. doi: 10.3390/audiolres13060075 (PMC10660472; doi:10.3390/audiolres13060075)
Supplement: Supplementary file 1 [file audiolres-13-00075-s001.zip]

Archive with 1 entries (1 files):
- Supplementary Material (RiHab).pdf
